# Supplementary material for: Exploring Support Provided by Community Managed Organisations to Address Health Risk Behaviours Associated with Chronic Disease among People with Mental Health Conditions: A Qualitative Study with Organisational Leaders
Source: Int J Environ Res Public Health. 2022 May 2;19(9):5533. doi: 10.3390/ijerph19095533 (PMC9105164; doi:10.3390/ijerph19095533)
Supplement: Supplementary file 1 [file ijerph-19-05533-s001.zip]

Archive with 1 entries (1 files):
- ijerph-1647968-supplementary.pdf
